# Supplementary material for: Adoption of Digital Technologies in Health Care During the COVID-19 Pandemic: Systematic Review of Early Scientific Literature
Source: J Med Internet Res. 2020 Nov 6;22(11):e22280. doi: 10.2196/22280 (PMC7652596; doi:10.2196/22280)
Supplement: Multimedia Appendix 2 [file jmir_v22i11e22280_app2.xlsx]

## Sheet: Tab supplementary
ID	Main text reference	References	Paper Title	Journal	Publication date	Type of technology	Healthcare needs addressed	Healthcare system targets Clients (C); Healthcare providers (HP); Health systems (HS); Data services (D)	Grade of innovation	Scalability to other geographical areas
1	17	Zhai Y, Wang Y, Zhang M, et al. From Isolation to Coordination: How Can Telemedicine Help Combat the COVID-19 Outbreak? medRxiv 2020.02.20.20025957; https://doi.org/10.1101/2020.02.20.20025957	From Isolation to Coordination: How Can Telemedicine Help Combat the COVID-19 Outbreak?	Preprint	2020-02-23	Telemedicine	Diagnosis, Treatment	C, HP, HS, D	Innovating	Global
2	18	Wang W, Wang Y. Zhang X, et al. WeChat, a Chinese social media, may early detect the SARS-CoV-2 outbreak in 2019. medRxiv 2020.02.24.20026682; https://doi.org/10.1101/2020.02.24.20026682	WeChat, a Chinese social media, may early detect the SARS-CoV-2 outbreak in 2019	Preprint	2020-02-24	Mobile app, Social Media, Internet Search Engine	Surveillance, prevention	C, HP, HS, D	Innovating	Local
3	19	Wang CJ, Ng CY, Brook RH. Response to COVID-19 in Taiwan: Big Data Analytics, New Technology, and Proactive Testing [published online ahead of print, 2020 Mar 3]. JAMA. 2020. PMID: 32125371. https://doi.org/10.1001/jama.2020.3151.	Response to COVID-19 in Taiwan Big Data Analytics, New Technology, and Proactive Testing	JAMA	2020-03-03	Big Data Analytics	Surveillance, prevention	C, HP, HS, D	Innovating	Local
4	20	Yan L, Zhang HT, Xiao Y, et al. Prediction of criticality in patients with severe Covid-19 infection using three clinical features: a machine learning-based prognostic model with clinical data in Wuhan. medRxiv 2020.02.27.20028027; https://doi.org/10.1101/2020.02.27.20028027	Prediction of criticality in patients with severe Covid-19 infection using three clinical features: a machine learning-based prognostic model with clinical data in Wuhan	Preprint	2020-03-03	Artificial Intelligence (Machine learning)	Diagnosis	C, HP	Supporting	Global
5	21	Hou Z, Du F, Jiang H, et al. Assessment of public attention, risk perception, emotional and behavioural responses to the COVID-19 outbreak: social media surveillance in China medRxiv 2020.03.14.20035956; https://doi.org/10.1101/2020.03.14.20035956	Assessment of public attention, risk perception, emotional and behavioural responses to the COVID-19 1 outbreak: social media surveillance in China	Preprint	2020-03-17	Social media	Surveillance	C, HS, D	Innovating	Local
6	22	Feng C, Huang Z, Wang L, et al. A Novel Triage Tool of Artificial Intelligence Assisted Diagnosis Aid System for Suspected COVID-19 pneumonia In Fever Clinics. medRxiv 2020.03.19.20039099; https://doi.org/10.1101/2020.03.19.20039099.	A Novel Triage Tool of Artificial Intelligence Assisted Diagnosis Aid System for Suspected COVID-19 pneumonia In Fever Clinics. Running title: A Novel Triage Tool for Suspected COVID-19	Preprint	2020-03-20	Artificial Intelligence	Diagnosis	HP	Complementing	Global
7	23	Jin S, Wang B, Xu H, et al. AI-assisted CT imaging analysis for COVID-19 screening: Building and deploying a medical AI system in four weeks. medRxiv 2020.03.19.20039354; https://doi.org/10.1101/2020.03.19.20039354	AI-assisted CT imaging analysis for COVID-19 screening: Building and deploying a medical AI system in four weeks	Preprint	2020-03-23	Artificial Intelligence	Diagnosis	HP	Complementing	Global
8	24	Torous J, Jän Myrick K, Rauseo-Ricupero N, Firth J. Digital Mental Health and COVID-19: Using Technology Today to Accelerate the Curve on Access and Quality Tomorrow. JMIR Ment Health. 2020;7(3):e18848. Published 2020 Mar 26. PMID: 32213476. https://doi.org/10.2196/18848.	Digital Mental Health and COVID-19: Using Technology Today to Accelerate the Curve on Access and Quality Tomorrow	JMIR MENTAL HEALTH	2020-03-26	Telehealth	Lifestyle, adherence, prevention, treatment	C, HP, HS	Innovating	Global
9	25	Wang S, Zha Y, Li W, et al. A Fully Automatic Deep Learning System for COVID-19 Diagnostic and Prognostic Analysis. medRxiv 2020.03.24.20042317; https://doi.org/10.1101/2020.03.24.20042317.	A Fully Automatic Deep Learning System for COVID-19 Diagnostic and Prognostic Analysis	Preprint	2020-03-26	Artificial Intelligence	Diagnosis	HP	Complementing	Global
10	26	Zheng C, Deng X, Fu Q et al. Deep Learning-based Detection for COVID-19 from Chest CT using Weak Label. medRxiv 2020.03.12.20027185; https://doi.org/10.1101/2020.03.12.20027185.	Deep Learning-based Detection for COVID-19 from Chest CT using Weak Label	Preprint	2020-03-26	Artificial Intelligence (Deep learning)	Diagnosis	HP	Complementing	Global
11	27	Galbiati C, Bonivento W, Caravati M, et al. Mechanical Ventilator Milano (MVM): A Novel Mechanical Ventilator Designed for Mass Scale Production in Response to the COVID-19 Pandemics. medRxiv 2020.03.24.20042234; https://doi.org/10.1101/2020.03.24.20042234.	Mechanical Ventilator Milano (MVM): A Novel Mechanical Ventilator Designed for Mass Scale Production in Response to the COVID-19 Pandemics	Preprint	2020-03-27	Mechanical ventialator	Treatment	HP, HS	Supporting	Global
12	28	Bai X, Fang C, Zhou Y, et al. Predicting COVID-19 malignant progression with AI techniques. medRxiv 2020.03.20.20037325; https://doi.org/10.1101/2020.03.20.20037325.	Predicting COVID-19 malignant progression with AI techniques	Preprint	2020-03-27	Artificial Intelligence (Deep learning)	Diagnosis	HP	Complementing	Global
13	29	Ienca M, Vayena E. On the responsible use of digital data to tackle the COVID-19 pandemic. Nat Med. 2020;26(4):463‐464. PMID: 32284619. https://doi.org/10.1038/s41591-020-0832-5	On the responsible use of digital data to tackle the COVID-19 pandemic	Nature	2020-03-27	Big Data Analytics	Surveillance	C, HS, D	Innovating	Local
14	30	Ting DSW, Carin L, Dzau V, Wong TY. Digital technology and COVID-19. Nat Med. 2020;26(4):459‐461. PMID: 32284618. https://doi.org/10.1038/s41591-020-0824-5	Digital technology and COVID-19	Nature	2020-03-27	Artificial Intelligence, Big Data Analytics, Blockchain	Diagnosis, Surveillance, Prevention	C, HP, HS, D	Innovating	Global
15	31	Hua J, Shaw R. Corona Virus (COVID-19) &quot;Infodemic&quot; and Emerging Issues through a Data Lens: The Case of China. Int J Environ Res Public Health. 2020;17(7):E2309. Published 2020 Mar 30. PMID: 32235433. https://doi.org/10.3390/ijerph17072309.	Corona Virus (COVID-19) “Infodemic” and Emerging Issues through a Data Lens: The Case of China	International Journal of Environmental Research and Public Health	2020-03-30	Social media, Internet Search Engine, Mobile Tracing	Surveillance	C, HS, D	Innovating	Local
16	32	Fu M, Yi S, Zeng Y, et al. Deep Learning-Based Recognizing COVID-19 and other Common Infectious Diseases of the Lung by Chest CT Scan Images. medRxiv 2020.03.28.20046045; https://doi.org/10.1101/2020.03.28.20046045.	Deep Learning-Based Recognizing COVID-19 and other Common Infectious Diseases of the Lung by Chest CT Scan Images	Preprint	2020-03-30	Artificial Intelligence (Convolutional neural network)	Diagnosis	HP	Complementing	Global
17	33	Zhou M, Chen Y, Wang D, et al. Improved deep learning model for differentiating novel coronavirus pneumonia and influenza pneumonia. medRxiv 2020.03.24.20043117; https://doi.org/10.1101/2020.03.24.20043117	Improved deep learning model for differentiating novel coronavirus pneumonia and influenza pneumonia	Preprint	2020-03-30	Artificial Intelligence (Deep learning)	Diagnosis	HP	Complementing	Global
18	34	Lin C, Braund WE, Auerbach J, et al. Policy Decisions and Use of Information Technology to Fight 2019 Novel Coronavirus Disease, Taiwan [published online ahead of print, 2020 Mar 31]. Emerg Infect Dis. 2020;26(7):10.3201/eid2607.200574. PMID: 32228808. https://doi.org/10.3201/eid2607.200574	Policy Decisions and Use of Information Technology to Fight 2019 Novel Coronavirus Disease, Taiwan	Emerging Infectious Diseases	2020-03-31	Big Data Analytics	Surveillance, Prevention	C, HP, HS, D	Innovating	Local
19	35	Ferretti L, Wymant C, Kendall M, et al. Quantifying SARS-CoV-2 transmission suggests epidemic control with digital contact tracing [published online ahead of print, 2020 Mar 31]. Science. 2020;eabb6936. PMID: 32234805. https://doi.org/10.1126/science.abb6936.	Quantifying SARS-CoV-2 transmission suggests epidemic control with digital contact tracing	Science	2020-03-31	Mobile Tracing	Surveillance	C, HP, HS, D	Innovating	Global
20	36	Calton B, Abedini N, Fratkin M. Telemedicine in the Time of Coronavirus [published online ahead of print, 2020 Mar 31]. J Pain Symptom Manage. 2020;S0885-3924(20)30170-6. PMID: 32240756. https://doi.org/10.1016/j.jpainsymman.2020.03.019.	Telemedicine in the Time of Coronavirus	Journal of Pain and Symptom Management	2020-03-31	Telemedicine	Treatment	C, HP	Innovating	Global
21	37	Lin CY, Cheng CH, Lu PL, et al. Active Surveillance for Suspected COVID-19 Cases in Inpatients with Information Technology [published online ahead of print, 2020 Mar 31]. J Hosp Infect. 2020;S0195- 6701(20)30126-2. PMID: 32243950. https://doi.org/10.1016/j.jhin.2020.03.027.	Active Surveillance for Suspected COVID-19 Cases in Inpatients with Information Technology	Journal of Hospital Infection	2020-03-31	Information Technology Services. Electronic Health Records	Surveillance	HP	Complementing	Global
22	38	Mashamba-Thompson TP, Crayton ED. Blockchain and Artificial Intelligence Technology for Novel Coronavirus Disease-19 Self-Testing. Diagnostics (Basel). 2020;10(4):E198. Published 2020 Apr 1. PMID: 32244841. https://doi.org/10.3390/diagnostics10040198.	Blockchain and Artificial Intelligence Technology for Novel Coronavirus Disease 2019 Self-Testing	DIAGNOSTICS	2020-04-01	Blockchain, Artificial Intelligence	Diagnosis, surveillance, prevention	C, HS, D	Innovating	Local
23	39	Salako O, Okunade K, Allsop M, et al. Upheaval in cancer care during the COVID-19 outbreak. Ecancermedicalscience. 2020;14:ed97. Published 2020 Apr 1. PMID: 32269597. https://doi.org/10.3332/ecancer.2020.ed97	Upheaval in cancer care during the COVID-19 outbreak	eCancer	2020-04-01	Telemedicine	Diagnosis, Prevention, Treatment	C, HP	Innovating	Local
24	40	Hernández-García I, Giménez-Júlvez T. Assessment of Health Information About COVID-19 Prevention on the Internet: Infodemiological Study. JMIR Public Health Surveill. 2020;6(2):e18717. Published 2020 Apr 1. PMID: 32217507. https://doi.org/10.2196/18717	Assessment of Health Information About COVID-19 Prevention on the Internet: Infodemiological Study	JMIR Public Health Surveillance	2020-04-01	Big Data Analytics	Lifestyle	C, HS	Innovating	Local
25	41	Ohannessian R, Duong TA, Odone A. Global Telemedicine Implementation and Integration Within Health Systems to Fight the COVID-19 Pandemic: A Call to Action. JMIR Public Health Surveill. 2020;6(2):e18810. Published 2020 Apr 2. PMID: 32238336. https://doi.org/10.2196/18810.	Global Telemedicine Implementation and Integration Within Health Systems to Fight the COVID-19 Pandemic: A Call to Action	JMIR Public Health Surveillance	2020-04-02	Telemedicine	Prevention	C, HP, HS, D	Innovating	Local
26	42	Shanlang L, Chao M, Ruofei L, et al. Research on the Influence of Information Diffusion on the Transmission of the Novel Coronavirus (COVID-19) medRxiv 2020.03.31.20048439; https://doi.org/10.1101/2020.03.31.20048439	Research on the Influence of Information Diffusion on the Transmission of the Novel Coronavirus (COVID-19)	Preprint	2020-04-02	Big Data Analytics, Internet Search Engine	Surveillance, Prevention	C, HS, D	Innovating	Local
27	43	Turer RW, Jones I, Rosenbloom ST, et al. Electronic Personal Protective Equipment: A Strategy to Protect Emergency Department Providers in the Age of COVID-19 [published online ahead of print, 2020 Apr 2]. J Am Med Inform Assoc. 2020;ocaa048. PMID: 32240303. https://doi.org/10.1093/jamia/ocaa048.	Electronic Personal Protective Equipment: A Strategy to Protect Emergency Department Providers in the Age of COVID-19	JAMIA	2020-04-02	Telemedicine	Prevention	C, HP	Innovating	Global
28	4	Keesara S, Jonas A, Schulman K. Covid-19 and Health Care&#39;s Digital Revolution [published online ahead of print, 2020 Apr 2]. N Engl J Med. 2020;10.1056/NEJMp2005835. PMID: 32240581. https://doi.org/10.1056/NEJMp2005835.	Covid-19 and Health Care’s Digital Revolution	NEJM	2020-04-02	Telehealth	-	C, HP, HS, D	Innovating	Local
29	44	Her M. How Is COVID-19 Affecting South Korea? What Is Our Current Strategy? [published online ahead of print, 2020 Apr 3]. Disaster Med Public Health Prep. 2020;1‐3. PMID: 32241325. https://doi.org/10.1017/dmp.2020.69	How Is COVID-19 Affecting South Korea? What Is OurCurrent Strategy?	Cambridge University Press	2020-04-03	Mobile Tracing	Surveillance, Prevention	C, HS, D	Innovating	Local
30	45	Klum M, Urban M, Tigges T, et al. Wearable Cardiorespiratory Monitoring Employing a Multimodal Digital Patch Stethoscope: Estimation of ECG, PEP, LVET and Respiration Using a 55 mm Single-Lead ECG and Phonocardiogram. Sensors (Basel). 2020;20(7):E2033. Published 2020 Apr 4. PMID: 32260436. https://doi.org/10.3390/s20072033.	Wearable Cardiorespiratory Monitoring Employing a Multimodal Digital Patch Stethoscope: Estimation of ECG, PEP, LVET and Respiration Using a 55 mm Single-Lead ECG and Phonocardiogram	Sensors	2020-04-04	Wearable device, Sensors	Diagnosis, adherence	C, HP	Supporting	Global
31	46	Calvo R, Deterding C, Ryan R. (2020). Health surveillance during covid-19 pandemic : How to safeguard autonomy and why it matters. BMJ. 2020; 369. https://doi.org/10.1136/bmj.m1373.	Health surveillance during covid-19 pandemic How to safeguard autonomy and why it matters	BMJ	2020-04-06	Mobile Tracing	Surveillance	C, HS, D	Innovating	Local
32	47	Dandekar R, Barbastathis G. Quantifying the effect of quarantine control in Covid-19 infectious spread using machine learning. medRxiv 2020.04.03.20052084; https://doi.org/10.1101/2020.04.03.20052084.	Quantifying the effect of quarantine control in Covid-19 infectious spread using machine learning	Preprint	2020-04-06	Artificial Intelligence (Machine learning)	Prevention	HS, D	Innovating	Global
33	48	Drew DA, Nguyen LH, Steves CJ, et al. Rapid implementation of mobile technology for real-time epidemiology of COVID-19. medRxiv 2020.04.02.20051334; https://doi.org/10.1101/2020.04.02.20051334.	Rapid implementation of mobile technology for real-time epidemiology of COVID-19	Preprint	2020-04-06	Artificial Intelligence (Machine learning), Mobile Tracing	Diagnosis, Surveillance	C, HS, D	Innovating	Local
34	49	Segal E, Zhang F, Lin X, et al. Building an International Consortium for Tracking Coronavirus Health Status medRxiv 2020.04.02.20051284; https://doi.org/10.1101/2020.04.02.20051284	Building an International Consortium for Tracking Coronavirus Health Status	Preprint	2020-04-06	Mobile Tracing	Diagnosis, Surveillance	C, HS, D	Innovating	Local
35	50	Hassanien AE Sr., Mahdy LN Jr., Ezzat KA Jr., Elmousalami HH Jr., Ella HA Jr. Automatic X-ray COVID-19 Lung Image Classification System based on Multi-Level Thresholding and Support Vector Machine medRxiv 2020.03.30.20047787; https://doi.org/10.1101/2020.03.30.20047787	Automatic X-ray COVID-19 Lung Image Classification System based on Multi-Level Thresholding and Support Vector Machine	Preprint	2020-04-06	Artificial Intelligence (Convolutional neural network)	Diagnosis	HP	Complementing	Global
36	51	Martin A, Nateqi J, Gruarin S, et al. An artificial intelligence based first-line defence against COVID-19: digitally screening citizens for risks via a chatbot. bioRxiv 2020.03.25.008805; https://doi.org/10.1101/2020.03.25.008805.	An artificial intelligence-based first-line defence against COVID-19: digitally screening citizens for risks via a chatbot	Preprint	2020-04-06	Chatbot, digital health assistant	Diagnosis, prevention	C, HP, HS, D	Innovating	Local
37	52	Yasaka TM, Lehrich BM, Sahyouni R. Peer-to-Peer Contact Tracing: Development of a Privacy-Preserving Smartphone App. JMIR Mhealth Uhealth. 2020;8(4):e18936. Published 2020 Apr 7. PMID: 32240973. https://doi.org/10.2196/18936.	Peer-to-Peer Contact Tracing: Development of a Privacy-Preserving Smartphone App	JMIR MHealth and UHealth	2020-04-07	Mobile Tracing	Surveillance	C, HP, HS, D	Innovating	Local
38	53	Medford RJ, Saleh SN, Sumarsono A, et al. An "Infodemic": Leveraging High-Volume Twitter Data to Understand Public Sentiment for the COVID-19 Outbreak. medRxiv 2020.04.03.20052936; https://doi.org/10.1101/2020.04.03.20052936	An "Infodemic": Leveraging High-Volume Twitter Data to Understand Public Sentiment for the COVID-19 Outbreak	Preprint	2020-04-07	Social Media	Lifestyle	C, HS, D	Innovating	Local
39	54	Salg GA, Ganten MK, Baumhauer M, Heussel CP, Kleesiek J. A globally available COVID-19 - Template for clinical imaging studies. medRxiv 2020.04.02.20048793; https://doi.org/10.1101/2020.04.02.20048793	A globally available COVID-19 - Template for clinical imaging studies	Preprint	2020-04-07	Artificial Intelligence, Big Data Analytics	Diagnosis	HS, D	Complementing	Local
40	55	Abhari R, Marini M, Chokani N. COVID-19 Epidemic in Switzerland: Growth Prediction and Containment Strategy Using Artificial Intelligence and Big Data. medRxiv 2020.03.30.20047472; https://doi.org/10.1101/2020.03.30.20047472.	COVID-19 Epidemic in Switzerland: Growth Prediction and Containment Strategy Using Artificial Intelligence and Big Data	Preprint	2020-04-07	Artificial Intelligence, Big Data Analytics	Prevention	HS, D	Innovating	Global
41	56	Jarynowski A, Wojta-Kempa M, Belik V. Perception of emergent epidemic of COVID-2019 / SARS CoV-2 on the Polish Internet. medRxiv 2020.03.29.20046789; https://doi.org/10.1101/2020.03.29.20046789	Perception of emergent epidemic of COVID-2019 / SARS CoV-2 on the Polish Internet	Preprint	2020-04-07	Internet Search Engine, Social media	Surveillance	C, HS, D	Innovating	Local
42	57	Stommel WJP, van Goor H, Stommel MWJ. The Impact of Video-Mediated Communication on Closed Wound Assessments in Postoperative Consultations: Conversation Analytical Study. J Med Internet Res. 2020;22(5):e17791. Published 2020 May 5. PMID: 32310816. https://doi.org/10.2196/17791	The Impact of Video-Mediated Communication on Closed Wound Assessments in Postoperative Consultations: Conversation Analytical Study	JMIR	2020-04-08	Telemedicine	Diagnosis, Treatment	C, HP	Complementing	Global
43	58	Judson TJ, Odisho AY, Neinstein AB, et al. Rapid Design and Implementation of an Integrated Patient Self-Triage and Self-Scheduling Tool for COVID-19 [published online ahead of print, 2020 Apr 8]. J Am Med Inform Assoc. 2020;ocaa051. PMID: 32267928. https://doi.org/10.1093/jamia/ocaa051.	Rapid Design and Implementation of an Integrated Patient Self-Triage and Self-Scheduling Tool for COVID-19	JAMIA	2020-04-08	Chatbot, Symptom checker	Diagnosis	C, HP, HS, D	Innovating	Local
44	59	Ćosić K, Popović S, Šarlija M, Kesedžić I. Impact of Human Disasters and COVID-19 Pandemic on Mental Health: Potential of Digital Psychiatry. Psychiatr Danub. 2020;32(1):25‐31. PMID: 32303026. https://doi.org/10.24869/psyd.2020.25	Impact of Human Disasters and COVID-19 Pandemic on Mental Health: Potential of Digital Psychiatry	Psychiatria Danubina	2020-04-09	Telemedicine	Diagnosis, Treatment, Patient engagement	C, HP	Innovating	Local
45	60	Grange ES, Neil EJ, Stoffel M, et al. Responding to COVID-19: The UW Medicine Information Technology Services Experience. Appl Clin Inform. 2020;11(2):265‐275. PMID: 32268390. https://doi.org/10.1055/s-0040-1709715	Responding to COVID-19: The UW Medicine Information Technology Services Experience	Applied Clinical Informatics	2020-04-09	Electronic Health Records, Telemedicine	Diagnosis, Treatment	C, HP	Innovating	Global
46	61	Castiglioni I, Ippolito D, Interlenghi M, et al. Artificial intelligence applied on chest X-ray can aid in the diagnosis of COVID-19 infection: a first experience from Lombardy, Italy. medRxiv 2020.04.08.20040907; https://doi.org/10.1101/2020.04.08.20040907	Artificial intelligence applied on chest X-ray can aid in the diagnosis of COVID-19 infection: a first experience from Lombardy, Italy	Preprint	2020-04-10	Artificial Intelligence (Convolutional neural network)	Diagnosis	CHP	Complementing	Global
47	62	Serper M, Cubell AW, Deleener ME, et al. Telemedicine in Liver Disease and Beyond: Can the COVID-19 Crisis Lead to Action? [published online ahead of print, 2020 Apr 10]. Hepatology. 2020;10.1002/hep.31276. PMID: 32275784. https://doi.org/10.1002/hep.31276	Telemedicine in Liver Disease and Beyond: Can the COVID‐19 Crisis Lead to Action?	Hepatology	2020-04-10	Telemedicine	Diagnosis, Treatment	C, HP	Innovating	Global
48	1	Robbins T, Hudson S, Ray P, et al. COVID-19: A new digital dawn?. Digit Health. 2020;6:2055207620920083. Published 2020 Apr 11. PMID: 32313668. https://doi.org/10.1177/2055207620920083	COVID-19: A new digital dawn?	Digital Health	2020-04-11	Social Media, Telemedicine, Electronic Health Records	Diagnosis, Surveillance, Treatment	C, HP, HS, D	Innovating	Local
49	63	Crump WJ. Telemedicine: Has the Time Really Finally Arrived? [published online ahead of print, 2020 Apr 11]. J Rural Health. 2020;10.1111/jrh.12435. PMID: 32277729. https://doi.org/10.1111/jrh.12435	Telemedicine: Has the Time Really Finally Arrived?	The Journal of Rural Health	2020-04-11	Telemedicine	Diagnosis, Treatment	C, HP, HS, D	Innovating	Global
50	64	Punn NS, Sonbhadra SK, Agarwal S. COVID-19 Epidemic Analysis using Machine Learning and Deep Learning Algorithms. medRxiv 2020.04.08.20057679; https://doi.org/10.1101/2020.04.08.20057679	COVID-19 Epidemic Analysis using Machine Learning and Deep Learning Algorithms	Preprint	2020-04-11	Artificial Intelligence (Machine learning, Deep learning)	Surveillance, Prevention	HS, D	Innovating	Global
51	65	Myers US, Birks A, Grubaugh AL, Axon RN. Flattening the Curve by Getting Ahead of It: How the VA Healthcare System Is Leveraging Telehealth to Provide Continued Access to Care for Rural Veterans [published online ahead of print, 2020 Apr 13]. J Rural Health. 2020;10.1111/jrh.12449. PMID: 32282955. https://doi.org/10.1111/jrh.12449	Flattening the Curve by Getting Ahead of It: How the VA Healthcare System Is Leveraging Telehealth to Provide Continued Access to Care for Rural Veterans	The Journal of Rural Health	2020-04-13	Telehealth	Diagnosis, Treatment, Lifestyle	C, HP, HS, D	Innovating	Global
52	66	Noonan D, Simmons LA. Navigating Nonessential Research Trials During COVID19: The Push We Needed For Using Digital Technology To Increase Access For Rural Participants? [published online ahead of print, 2020 Apr 13]. J Rural Health. 2020;10.1111/jrh.12446. PMID: 32282959. https://doi.org/10.1111/jrh.12446	Navigating Nonessential Research Trials During COVID19: The Push We Needed For Using Digital Technology To Increase Access For Rural Participants?	The Journal of Rural Health	2020-04-13	Telehealth	Diagnosis, Treatment, Lifestyle	C, HP, HS, D	Innovating	Local
53	67	Loeb AE, Rao SS, Ficke JR, Morris CD, Riley LH 3rd, Levin AS. Departmental Experience and Lessons Learned With Accelerated Introduction of Telemedicine During the COVID-19 Crisis [published online ahead of print, 2020 Apr 14]. J Am Acad Orthop Surg. 2020;10.5435/JAAOS-D-20-00380. PMID: 32301818 . https://doi.org/10.5435/JAAOS-D-20-00380	Departmental Experience and Lessons Learned With Accelerated Introduction of Telemedicine During the COVID-19 Crisis	The Journal of the American Academy of Orthopaedic Surgeons	2020-04-14	Telemedicine	Diagnosis, Treatment	C, HP, HS, D	Innovating	Global
54	68	Price AT, Henke LE, Maraghechi B, et al. Implementation of a Novel Remote Physician SBRT Coverage Process during the Coronavirus Pandemic. medRxiv 2020.04.09.20059857; https://doi.org/10.1101/2020.04.09.20059857	Implementation of a Novel Remote Physician SBRT Coverage Process during the Coronavirus Pandemic	Preprint	2020-04-14	Telemedicine	Treatment	HP	Innovating	Local
55	69	Vaishya R, Javaid M, Khan IH, Haleem A. Artificial Intelligence (AI) applications for COVID-19 pandemic [published online ahead of print, 2020 Apr 14]. Diabetes Metab Syndr. 2020;14(4):337‐339. PMID: 32305024. https://doi.org/10.1016/j.dsx.2020.04.012	Artificial Intelligence (AI) applications for COVID-19 pandemic	Diabetes & Metabolic Syndrome: Clinical Research & Reviews	2020-04-14	Artificial Intelligence (Machine learning)	Diagnosis	HP	Complementing	Global
56	70	Stubblefield J, Hervert M, Causey J, et al. Cardiac or Infectious? Transfer Learning with Chest X-Rays for ER Patient Classification. medRxiv 2020.04.11.20062091; https://doi.org/10.1101/2020.04.11.20062091	Cardiac or Infectious? Transfer Learning with Chest X-Rays for ER Patient Classification	Preprint	2020-04-15	Artificial Intelligence (Deep learning)	Diagnosis	HP	Complementing	Global
57	71	Yuan EJ, Hsu CA, Lee WC, Chen TJ, Chou LF, Hwang SJ. Where to buy face masks? Survey of applications using Taiwan's open data in the time of COVID-19 [published online ahead of print, 2020 Apr 15]. J Chin Med Assoc. 2020;10.1097/JCMA.0000000000000325. PMID: 32304508. https://doi.org/10.1097/JCMA.0000000000000325	Where to buy face masks? Survey of applications using Taiwan's open data in the time of COVID-19	Journal of the Chinese Medical Association	2020-04-15	Teleheath (Mobile app)	Prevention, lifestyle	C, D	Innovating	Local
58	72	Pollock K, Setzen M, Svider PF. Embracing telemedicine into your otolaryngology practice amid the COVID-19 crisis: An invited commentary [published online ahead of print, 2020 Apr 15]. Am J Otolaryngol. 2020;102490. PMID: 32307192 . https://doi.org/10.1016/j.amjoto.2020.102490	Embracing telemedicine into your otolaryngology practice amid the COVID-19 crisis: An invited commentary	American Journal of Otolaryngology	2020-04-15	Telemedicine	Diagnosis, Treatment	C, HP, HS, D	Innovating	Local
59	73	Mahmood S, Hasan K, Colder Carras M, Labrique A. Global Preparedness Against COVID-19: We Must Leverage the Power of Digital Health. JMIR Public Health Surveill. 2020;6(2):e18980. Published 2020 Apr 16. PMID: 32297868. https://doi.org/10.2196/18980	Global Preparedness Against COVID-19: We Must Leverage the Power of Digital Health	JMIR Public Health Surveillance	2020-04-16	Telemedicine, Mobile Tracing	Diagnosis, Surveillance, Prevention, Treatment	C, HP, HS, D	Innovating	Local
60	74	Gallotti R, Valle F,Castaldo N, et al. Assessing the risks of "infodemics" in response to COVID-19 epidemics. medRxiv 2020.04.08.20057968; https://doi.org/10.1101/2020.04.08.20057968	Assessing the risks of "infodemics" in response to COVID-19 epidemics	Preprint	2020-04-16	Social media	Surveillance	C, D	Innovating	Local
61	75	Ren X, Zhai Y, Song X, Wang Z, Dou D, Li Y. The Application of Mobile Telehealth System to Facilitate Patient Information Presentation and Case Discussion [published online ahead of print, 2020 Apr 16]. Telemed J E Health. 2020;10.1089/tmj.2020.0084. PMID: 32298208. https://doi.org/10.1089/tmj.2020.0084	The Application of Mobile Telehealth System to Facilitate Patient Information Presentation and Case Discussion	Telemedicine and e-Health	2020-04-16	Telehealth	Diagnosis, Surveillance, Prevention, Treatment	C, HP, HS, D	Innovating	Global
62	76	Goldschmidt K. The COVID-19 pandemic: Technology use to support the wellbeing of children [published online ahead of print, 2020 Apr 16]. J Pediatr Nurs. 2020;S0882-5963(20)30269-4. PMID: 32317129. https://doi.org/10.1016/j.pedn.2020.04.013	The COVID-19 pandemic: Technology use to support the wellbeing of children	Journal of Pediatric Nursing	2020-04-16	Telehealth	Diagnosis, Treatment, Lifestyle, Patient engagement	C, HP	Innovating	Global
63	77	Al-karawi D, Al-Zaidi S, Polus N, Jassim S. Machine Learning Analysis of Chest CT Scan Images as a Complementary Digital Test of Coronavirus (COVID-19) Patients. medRxiv 2020.04.13.20063479; https://doi.org/10.1101/2020.04.13.20063479	Machine Learning Analysis of Chest CT Scan Images as a Complementary Digital Test of Coronavirus (COVID-19) Patients	Preprint	2020-04-17	Artificial Intelligence (Machine learning)	Diagnosis	HP	Complementing	Global
64	78	Kumar R, Arora A, Bansal B, et al. Accurate Prediction of COVID-19 using Chest X-Ray Images through Deep Feature Learning model with SMOTE and Machine Learning Classifiers. medRxiv 2020.04.13.20063461; https://doi.org/10.1101/2020.04.13.20063461	Accurate Prediction of COVID-19 using Chest X-Ray Images through Deep Feature Learning model with SMOTE and Machine Learning Classifiers	Preprint	2020-04-17	Artificial Intelligence (Machine learning, Deep Learning)	Diagnosis	HP	Complementing	Global
65	79	Garg SK, Rodbard D, Hirsch IB, Forlenza GP. Managing New-Onset Type 1 Diabetes During the COVID-19 Pandemic: Challenges and Opportunities [published online ahead of print, 2020 Apr 17]. Diabetes Technol Ther. 2020;10.1089/dia.2020.0161. PMID: 32302499. https://doi.org/10.1089/dia.2020.0161	Managing New-Onset Type 1 Diabetes During the COVID-19 Pandemic: Challenges and Opportunities	Diabetes Technology & Therapeutics	2020-04-17	Telemedicine	Treatment, Lifestyle	C, HP, HS, D	Innovating	Global
66	80	Kuziemski M, Misuraca G. AI governance in the public sector: Three tales from the frontiers of automated decision-making in democratic settings [published online ahead of print, 2020 Apr 17]. Telecomm Policy. 2020;101976. PMID: 32313360. PMID: 32304574. https://doi.org/10.1016/j.telpol.2020.101976	AI governance in the public sector: Three tales from the frontiers of automated decision-making in democratic settings	Telecommunications Policy	2020-04-17	Artificial Intelligence	Other (regulations)	HS, D	Innovating	Local
67	81	Jakhar D, Kaur I, Kaul S. Screen mirroring, screen casting and screen sharing during COVID-19: What a dermatologist should know [published online ahead of print, 2020 Apr 18]. Clin Exp Dermatol. 2020;10.1111/ced.14247. PMID: 32304574. https://doi.org/10.1111/ced.14247	Screen mirroring, screen casting and screen sharing during COVID‐19: What a dermatologist should know	Clinical and Experimental Dermatology	2020-04-18	Telehealth	Diagnosis	C, HP	Innovating	Local
68	82	Marasca C, Ruggiero A, Fontanella G, et al. Telemedicine and support groups in order to improve the adherence to treatment and health related quality of life in patients affected by inflammatory skin conditions during COVID-19 emergency [published online ahead of print, 2020 Apr 18]. Clin Exp Dermatol. 2020;10.1111/ced.14245. PMID: 32304587. https://doi.org/10.1111/ced.14245	Telemedicine and support groups in order to improve the adherence to treatment and health related quality of life in patients affected by inflammatory skin conditions during COVID‐19 emergency	Clinical and Experimental Dermatology	2020-04-18	Telehealth	Treament, adherence, patient engagement	C, HP	Innovating	Local
69	83	Bulchandani VB, Shivam S, Moudgalya S, Sondhi SL. Digital Herd Immunity and COVID-19. medRxiv 2020.04.15.20066720; https://doi.org/10.1101/2020.04.15.20066720	Digital Herd Immunity and COVID-19	Preprint	2020-04-18	Mobile Tracing	Surveillance, Prevention	C, HS, D	Innovating	Local
70	84	Green AS, Ruchman SG, Katz CL, Singer EK. Piloting Forensic Tele-Mental Health Evaluations of Asylum Seekers. medRxiv 2020.04.15.20063677; https://doi.org/10.1101/2020.04.15.20063677	Piloting Forensic Tele-Mental Health Evaluations of Asylum Seekers	Preprint	2020-04-18	Telehealth	Diagnosis, Treatment	C, HP, HS, D	Innovating	Local
71	85	Nagra M, Vianya-Estopa M, Wolffsohn JS. Could telehealth help eye care practitioners adapt contact lens services during the COVID-19 pandemic? [published online ahead of print, 2020 Apr 18]. Cont Lens Anterior Eye. 2020;S1367-0484(20)30075-8. PMID: 32336578. https://doi.org/10.1016/j.clae.2020.04.002	Could telehealth help eye care practitioners adapt contact lens services during the COVID-19 pandemic?	Contact Lens and Anterior Eye	2020-04-18	Telehealth (mobile app)	Diagnosis, Treatment	C, HP	Innovating	Global
72	86	O'Connor CM, Anoushiravani AA, DiCaprio MR, Healy WL, Iorio R. Economic Recovery After the COVID-19 Pandemic: Resuming Elective Orthopedic Surgery and Total Joint Arthroplasty [published online ahead of print, 2020 Apr 18]. J Arthroplasty. 2020;S0883-5403(20)30425-3. PMID: 32345566. https://doi.org/10.1016/j.arth.2020.04.038	Economic Recovery After the COVID-19 Pandemic: Resuming Elective Orthopedic Surgery and Total Joint Arthroplasty	The Journal of Arthroplasty	2020-04-18	Telemedicine	Diagnosis, Treatment	C, HP, HS, D	Innovating	Local
73	87	Wittbold KA, Baugh JJ, Yun BJ, et al. iPad deployment for virtual evaluation in the emergency department during the COVID-19 pandemic [published online ahead of print, 2020 Apr 18]. Am J Emerg Med. 2020;S0735-6757(20)30253-9. PMID: 32317204. https://doi.org/10.1016/j.ajem.2020.04.025	iPad deployment for virtual evaluation in the emergency department during the COVID-19 pandemic	American Journal of Emergency Medicine	2020-04-18	Telemedicine (mobile app)	Diagnosis	C, HP	Innovating	Local
74	88	Hightow-Weidman L, Muessig K, et al. Maximizing Digital Interventions for Youth in the Midst of Covid-19: Lessons from the Adolescent Trials Network for HIV Interventions [published online ahead of print, 2020 Apr 18]. AIDS Behav. 2020;1‐5. PMID: 32306214. https://doi.org/10.1007/s10461-020-02870-w	Maximizing Digital Interventions for Youth in the Midst of Covid-19: Lessons from the Adolescent Trials Network for HIV Interventions	AIDS and Behavior	2020-04-18	Telehealth (mobile app)	Diagnosis, Prevention, Treatment, Adherence	C, HP	Innovating	Local
75	89	Bonavita S, Tedeschi G, Atreja A, Lavorgna L. Digital triage for people with multiple sclerosis in the age of COVID-19 pandemic. Neurol Sci. 2020;41(5):1007‐1009. PMID: 32303856. https://doi.org/10.1007/s10072-020-04391-9	Digital triage for people with multiple sclerosis in the age of COVID-19 pandemic	Journal of the Neurological Sciences	2020-04-18	Telemedicine (teletriage)	Diagnosis, Surveillance, Prevention	C, HP	Innovating	Local
76	90	Wosik J, Fudim M, Cameron B, et al. Telehealth Transformation: COVID-19 and the rise of Virtual Care [published online ahead of print, 2020 Apr 20]. J Am Med Inform Assoc. 2020;ocaa067. PMID: 32311034. https://doi.org/10.1093/jamia/ocaa067	Telehealth Transformation: COVID-19 and the rise of Virtual Care	JAMIA	2020-04-20	Telemedicine, Telehealth	Prevention, surveillance, diagnosis	C, HO	Innovating	Global
77	91	Yan A, Zou Y, Mirchandani DA. How hospitals in mainland China responded to the outbreak of COVID-19 using IT-enabled services: an analysis of hospital news webpages [published online ahead of print, 2020 Apr 20]. J Am Med Inform Assoc. 2020;ocaa064. PMID: 32311036. https://doi.org/10.1093/jamia/ocaa064	How hospitals in mainland China responded to the outbreak of COVID-19 using IT-enabled services: an analysis of hospital news webpages	JAMIA	2020-04-20	Electronic Health Records, Telemedicine, Telehealth, Mobile app	Surveillance, diagnosis, treatment	HP, HS, D	Supporting	Global
78	92	Lin B, Wu S. COVID-19 (Coronavirus Disease 2019): Opportunities and Challenges for Digital Health and the Internet of Medical Things in China. OMICS. 2020;24(5):231‐232. PMID: 32311300. https://doi.org/10.1089/omi.2020.0047	COVID-19 (Coronavirus Disease 2019): Opportunities and Challenges for Digital Health and the Internet of Medical Things in China.	OMICS: A Journal of Integrative Biology	2020-04-20	Internet Of Things, Mobile app	Prevention, surveillance, diagnosis	C, HP, HS, D	Supporting	No [0]
79	93	Kummitha RKR. Smart technologies for fighting pandemics: The techno- and human- driven approaches in controlling the virus transmission [published online ahead of print, 2020 Apr 20]. Gov Inf Q. 2020;101481. PMID: 32313361. https://doi.org/10.1016/j.giq.2020.101481	Smart technologies for fighting pandemics: The techno- and human- driven approaches in controlling the virus transmission	Gov Inf Quarterly	2020-04-20	Mobile app, Big Data Analytics, Internet Of Things, Artificial Intelligence	Surveillance	C, HP, HS, D	Innovating	Global
80	94	Abbas A, Abdelsamea M, Gaber M. Classification of COVID-19 in chest X-ray images using DeTraC deep convolutional neural network. medRxiv 2020.03.30.20047456; https://doi.org/10.1101/2020.03.30.20047456	Classification of COVID-19 in chest X-ray images using DeTraC deep convolutional neural network	Preprint	2020-04-21	Artificial Intelligence	Diagnosis	HP, D	Complementing	Global
81	95	Ardabili SF, Mosavi A, Ghamisi P, et al. COVID-19 Outbreak Prediction with Machine Learning. medRxiv 2020.04.17.20070094; https://doi.org/10.1101/2020.04.17.20070094	COVID-19 Outbreak Prediction with Machine Learning	Preprint	2020-04-22	Artificial Intelligence (Machine learning)	Prevention, surveillance	HS, D	Supporting	Global
82	96	Zhang H, Dimitrov D, Simpson L, et al. A Web-based, Mobile Responsive Application to Screen Healthcare Workers for COVID Symptoms: Descriptive Study medRxiv 2020.04.17.20069211; https://doi.org/10.1101/2020.04.17.20069211	A Web-based, Mobile Responsive Application to Screen Healthcare Workers for COVID Symptoms: Descriptive Study	Preprint	2020-04-22	Mobile app	Prevention, surveillance, diagnosis	C, HP,	Supporting	Global
83	97	Hart JL, Turnbull AE, Oppenheim IM, Courtright KR. Family-Centered Care During the COVID-19 Era [published online ahead of print, 2020 Apr 22]. J Pain Symptom Manage. 2020;S0885-3924(20)30208-6. PMID: 32333961. https://doi.org/10.1016/j.jpainsymman.2020.04.017	Family-Centered Care During the COVID-19 Era	JPSM	2020-04-22	Telemedicine, Telehealth	Treatment, adherence, patient engagement	C, HP	Innovating	Global
84	98	Parikh A, Kumar AA, Jahangir E. Cardio-oncology Care in the Time of COVID-19 and the Role of Telehealth [published online ahead of print, 2020 Apr 22]. JACC CardioOncol. 2020;10.1016/j.jaccao.2020.04.003. PMID: 32328590. https://doi.org/10.1016/j.jaccao.2020.04.003	Cardio-oncology Care in the Time of COVID-19 and the Role of Telehealth	JACC: CardioOncology	2020-04-22	Telemedicine, Telehealth	Treatment, adherence	C, HP	Innovating	Global
85	99	Rahman MS, Peeri NC, Shrestha N, et al. Defending against the Novel Coronavirus (COVID-19) Outbreak: How Can the Internet of Things (IoT) help to save the World? [published online ahead of print, 2020 Apr 22]. Health Policy Technol. 2020;10.1016/j.hlpt.2020.04.005. PMID: 32322475. https://doi.org/10.1016/j.hlpt.2020.04.005	Defending against the Novel Coronavirus (COVID-19) Outbreak: How Can the Internet of Things (IoT) help to save the World?	Health Policy Technol.	2020-04-22	Internet Of Things	Surveillance	C, HP, HS, D	Innovating	Global
86	100	Alwashmi MF. The Use of Digital Health in the Detection and Management of COVID-19. Int J Environ Res Public Health. 2020;17(8):E2906. Published 2020 Apr 23. PMID: 32340107. https://doi.org/10.3390/ijerph17082906	The Use of Digital Health in the Detection and Management of COVID-19	Int J Environ Res Public Health.	2020-04-23	Artificial Intelligence, Big Data Analytics, Mobile app, Mobile Tracing, Telemedicine, Telehealth	Surveillance, prevention, diagnosis	C, HP, HS, D	Complementing	Global
87	101	Sedov L, Krasnochub A, Polishchuk V. Modeling quarantine during epidemics and mass-testing using drones medRxiv 2020.04.15.20067025; https://doi.org/10.1101/2020.04.15.20067025	Modeling quarantine during epidemics and mass-testing using drones	Preprint	2020-04-23	Drone	Surveillance, prevention, diagnosis	HP, HS, D	Complementing	Global
88	102	Mahapatra S, Nath P, Chatterjee M, et al. Repurposing Therapeutics for COVID-19: Rapid Prediction of Commercially available drugs through Machine Learning and Docking. medRxiv 2020.04.05.20054254; https://doi.org/10.1101/2020.04.05.20054254	Repurposing Therapeutics for COVID-19: Rapid Prediction of Commercially available drugs through Machine Learning and Docking	Preprint	2020-04-23	Artificial Intelligence (Machine learning)	Treatment	HP; HS	Innovating	Global
89	103	Azizy A, Fayaz M, Agirbasli M. Do Not Forget Afghanistan in Times of COVID-19: Telemedicine and the Internet of Things to Strengthen Planetary Health Systems [published online ahead of print, 2020 Apr 23]. OMICS. 2020;10.1089/omi.2020.0053. PMID: 32324451. https://doi.org/10.1089/omi.2020.0053	Do Not Forget Afghanistan in Times of COVID-19: Telemedicine and the Internet of Things to Strengthen Planetary Health Systems	OMICS: A Journal of Integrative Biology	2020-04-23	Telemedicine, Internet Of Things	Prevention, diagnosis, treatment	C, HP, HS, D	Innovating	Global
90	104	Madurai Elavarasan R, Pugazhendhi R. Restructured society and environment: A review on potential technological strategies to control the COVID-19 pandemic [published online ahead of print, 2020 Apr 23]. Sci Total Environ. 2020;138858. PMID: 32336562. https://doi.org/10.1016/j.scitotenv.2020.138858	Restructured society and environment: A review on potential technological strategies to control the COVID-19 pandemic.	Sci Total Environ.	2020-04-23	Artificial Intelligence (Machine learning), Internet Of Things, Drone, Robotics	Surveillance, other (supply chain)	C, HP, HS, D	Innovating	Global
91	105	Park S, Choi GJ, Ko H. Information Technology-Based Tracing Strategy in Response to COVID-19 in South Korea-Privacy Controversies [published online ahead of print, 2020 Apr 23]. JAMA. 2020;10.1001/jama.2020.6602. PMID: 32324202. https://doi.org/10.1001/jama.2020.6602	Information Technology–Based Tracing Strategy in Response to COVID-19 in South Korea—Privacy Controversies	JAMA	2020-04-23	Mobile tracing	Surveillance	C, HP, HS, D	Innovating	Local
92	106	Negrini S, Kiekens C, Bernetti A, et al. Telemedicine from research to practice during the pandemic. "Instant paper from the field" on rehabilitation answers to the Covid-19 emergency [published online ahead of print, 2020 Apr 24]. Eur J Phys Rehabil Med. 2020;10.23736/S1973-9087.20.06331-5. PMID: 32329593. https://doi.org/10.23736/S1973-9087.20.06331-5	Telemedicine from research to practice during the pandemic. "Instant paper from the field" on rehabilitation answers to the Covid-19 emergency.	Eur J Phys Rehabil Med	2020-04-24	Telemedicine, Telehealth	Treatment	C, HP	Complementing	Global
93	107	Tanaka MJ, Oh LS, Martin SD, Berkson EM. Telemedicine in the Era of COVID-19: The Virtual Orthopaedic Examination [published online ahead of print, 2020 Apr 24]. J Bone Joint Surg Am. 2020;10.2106/JBJS.20.00609. PMID: 32341311. https://doi.org/10.2106/JBJS.20.00609	Telemedicine in the Era of COVID-19: The Virtual Orthopaedic Examination.	J Bone Joint Surg Am	2020-04-24	Telemedicine, Telehealth	Diagnosis, treatment	C, HP	Complementing	Global
94	108	Randhawa GS, Soltysiak MPM, El Roz H, de Souza CPE, Hill KA, Kari L. Machine learning using intrinsic genomic signatures for rapid classification of novel pathogens: COVID-19 case study. PLoS One. 2020;15(4):e0232391. Published 2020 Apr 24. PMID: 32330208. https://doi.org/10.1371/journal.pone.0232391	Machine learning using intrinsic genomic signatures for rapid classification of novel pathogens: COVID-19 case study	PLOS ONE	2020-04-24	Artificial Intelligence (Machine learning)	Diagnosis, other (genomics)	D	Innovating	Global
95	109	Javaid M, Haleem A, Vaishya R, Bahl S, Suman R, Vaish A. Industry 4.0 technologies and their applications in fighting COVID-19 pandemic [published online ahead of print, 2020 Apr 24]. Diabetes Metab Syndr. 2020;14(4):419‐422. PMID: 32344370. https://doi.org/10.1016/j.dsx.2020.04.032	Industry 4.0 technologies and their applications in fighting COVID-19 pandemic	Diabetes & Metabolic Syndrome: Clinical Research & Reviews	2020-04-24	Artificial Intelligence, Internet Of Things, Big Data Analytics, Robotics, Sensors	Prevention, surveillance, diagnosis, treatment, adherence, lifestyle	C, HP, HS, D	Supporting	Global
96	110	Kyhlstedt M, Andersson SW. Diagnostic and digital solutions to address the COVID-19 pandemic: The need for international collaboration to close the gap [published online ahead of print, 2020 Apr 25]. Health Policy Technol. 2020;10.1016/j.hlpt.2020.04.010. PMID: 32341908. https://doi.org/10.1016/j.hlpt.2020.04.010	Diagnostic and digital solutions to address the COVID-19 pandemic: The need for international collaboration to close the gap.	Health Policy Technol.	2020-04-25	Mobile app, Mobile tracing	Prevention, surveillance diagnosis	C, HP, HS, D	Supporting	Global
97	111	Barbosa RM, Fernandes MAC. Chaos game representation dataset of SARS-CoV-2 genome [published online ahead of print, 2020 Apr 25]. Data Brief. 2020;105618. PMID: 32341946. https://doi.org/10.1016/j.dib.2020.105618	Chaos game representation dataset of SARS-CoV-2 genome	Data in Brief	2020-04-26	Big Data Analytics	Other (genomics)	HS, D	Innovating	Global
98	112	Blake H, Bermingham F, Johnson G, Tabner A. Mitigating the Psychological Impact of COVID-19 on Healthcare Workers: A Digital Learning Package. Int J Environ Res Public Health. 2020;17(9):E2997. Published 2020 Apr 26. PMID: 32357424. https://doi.org/10.3390/ijerph17092997	Mitigating the Psychological Impact of COVID-19 on Healthcare Workers: A Digital Learning Package.	Int J Environ Res Public Health.	2020-04-26	Digital learning package, Mobile app	Lifestyle, adherence, patient engagement	C, HS	Supporting	Global
99	113	Reeves JJ, Hollandsworth HM, Torriani FJ, et al. Rapid Response to COVID-19: Health Informatics Support for Outbreak Management in an Academic Health System [published online ahead of print, 2020 Mar 24]. J Am Med Inform Assoc. 2020;ocaa037. PMID: 32208481. https://doi.org/10.1093/jamia/ocaa037	Rapid response to COVID-19: health informatics support for outbreak management in an academic health system	JAMIA	2020-04-27	Electronic Health Records	Diagnosis, Surveillance, Prevention, Treatment	C, HP, HS, D	Substituting	Global
100	114	Khan F, Ghaffar A, Khan N, Cho SH. An Overview of Signal Processing Techniques for Remote Health Monitoring Using Impulse Radio UWB Transceiver. Sensors (Basel). 2020;20(9):E2479. Published 2020 Apr 27. PMID: 32349382. https://doi.org/10.3390/s20092479	An Overview of Signal Processing Techniques for Remote Health Monitoring Using Impulse Radio UWB Transceiver.	Sensors (Basel)	2020-04-27	Sensors	Prevention, diagnosis, adherence, patient engagement	C	Substituting	Global
101	115	Whelan P, Stockton-Powdrell C, Jardine J, Sainsbury J. Comment on "Digital Mental Health and COVID-19: Using Technology Today to Accelerate the Curve on Access and Quality Tomorrow": A UK Perspective. JMIR Ment Health. 2020;7(4):e19547. Published 2020 Apr 27. PMID: 32330113 . https://doi.org/10.2196/19547	Comment on "Digital Mental Health and COVID-19: Using Technology Today to Accelerate the Curve on Access and Quality Tomorrow": A UK Perspective.	JMIR Ment Health.	2020-04-27	Mobile app, Telehealth	Prevention, patient engagement, adherence	C, HP, HS	Complementing	Global
102	116	Meinert E, Milne-Ives M, Surodina S, Lam C. Agile Requirements Engineering and Software Planning for a Digital Health Platform to Engage the Effects of Isolation Caused by Social Distancing: Case Study. JMIR Public Health Surveill. 2020;6(2):e19297. Published 2020 May 6. PMID: 32348293. https://doi.org/10.2196/19297	Agile Requirements Engineering and Software Planning for a Digital Health Platform to Engage the Effects of Isolation Caused by Social Distancing: Case Study.	JMIR Public Health Surveill.	2020-04-27	Mobile app, Artificial Intelligence	Patient engagement, surveillance, prevention	C, HP, D	Innovating	Global
103	117	Ekong I, Chukwu E, Chukwu M. COVID-19 Mobile Positioning Data Contact Tracing and Patient Privacy Regulations: Exploratory Search of Global Response Strategies and the Use of Digital Tools in Nigeria. JMIR Mhealth Uhealth. 2020;8(4):e19139. Published 2020 Apr 27. PMID: 32310817. https://doi.org/10.2196/19139	COVID-19 Mobile Positioning Data Contact Tracing and Patient Privacy Regulations: Exploratory Search of Global Response Strategies and the Use of Digital Tools in Nigeria.	JMIR Mhealth Uhealth	2020-04-27	Mobile Tracing	Surveillance	C, HP, HS	Supporting	Local
104	118	Pérez Sust P, Solans O, Fajardo JC, et al. Turning the Crisis Into an Opportunity: Digital Health Strategies Deployed During the COVID-19 Outbreak. JMIR Public Health Surveill. 2020;6(2):e19106. Published 2020 May 4. PMID: 32339998. https://doi.org/10.2196/19106	Turning the Crisis Into an Opportunity: Digital Health Strategies Deployed During the COVID-19 Outbreak.	JMIR Public Health Surveill.	2020-04-27	Mobile Tracing, Telehealth, Electronic Health Records, Big Data Analytics	Prevention, diagnosis, treatment, adherence, lifestyle	C, HP, HS, D	Complementing	Global
105	119	Kim H, Paul A. Contact Tracing: a game of big numbers in the time of COVID-19. medRxiv 2020.04.22.20071043; https://doi.org/10.1101/2020.04.22.20071043	Contact Tracing: a game of big numbers in the time of COVID-19	Preprint	2020-04-27	Mobile tracing	Surveillance	C, HP, HS, D	Complementing	Global
106	120	Krukowski RA, Ross KM. Measuring weight with e-scales in clinical and research settings during the COVID-19 pandemic [published online ahead of print, 2020 Apr 27]. Obesity (Silver Spring). 2020;10.1002/oby.22851. PMID: 32339394. https://doi.org/10.1002/oby.22851	Measuring weight with e‐scales in clinical and research settings during the COVID‐19 pandemic	Obesity	2020-04-27	Telehealth	Prevention, diagnosis, adherence, patient engagement	C, HP, HS	Complementing	Global
107	121	Liu Q, Zheng Z, Zheng J, et al. Health Communication Through News Media During the Early Stage of the COVID-19 Outbreak in China: Digital Topic Modeling Approach. J Med Internet Res. 2020;22(4):e19118. Published 2020 Apr 28. PMID: 32302966. https://doi.org/10.2196/19118	Health Communication Through News Media During the Early Stage of the COVID-19 Outbreak in China: Digital Topic Modeling Approach	J Med Internet Res.	2020-04-28	Internet Search Engine	Other (communication)	HP, HS	Supporting	Global
108	122	Vaid A, Somani S, Russak AJ, et al. Machine Learning to Predict Mortality and Critical Events in COVID-19 Positive New York City Patients. medRxiv 2020.04.26.20073411; https://doi.org/10.1101/2020.04.26.20073411	Machine Learning to Predict Mortality and Critical Events in COVID-19 Positive New York City Patients	Preprint	2020-04-28	Artificial Intelligence, Big Data Analytics	Prevention, surveillance, diagnosis	HP, HS	Complementing	Local
109	123	Lee A. COVID-19 and the Advancement of Digital Physical Therapist Practice and Telehealth [published online ahead of print, 2020 Apr 28]. Phys Ther. 2020;pzaa079. PMID: 32343836. https://doi.org/10.1093/ptj/pzaa079	COVID-19 and the Advancement of Digital Physical Therapist Practice and Telehealth	Physical Therapy	2020-04-28	Telehealth, Telemedicine	Treatment, patient engagement	C, HP	Supporting	Global
110	3	Ramsetty A, Adams C. Impact of the digital divide in the age of COVID-19 [published online ahead of print, 2020 Apr 28]. J Am Med Inform Assoc. 2020;ocaa078. PMID: 32343813. https://doi.org/10.1093/jamia/ocaa078	Impact of the digital divide in the age of COVID-19	JAMIA	2020-04-28	Telehealth, Telemedicine	Treatment	C, HP, HS	Complementing	Global
111	124	Tarek M, Elhefnawi M, Maricato JT, et al. Custommune: a web tool to design personalized and population-targeted vaccine epitopes. medRxiv 2020.04.25.20079426; https://doi.org/10.1101/2020.04.25.20079426	Custommune: a web tool to design personalized and population-targeted vaccine epitopes	Preprint	2020-04-29	Big Data Analytics	Prevention	HS	Complementing	Global
112	125	Awasthi R, Pal R, Singh P, et al. CovidNLP: A Web Application for Distilling Systemic Implications of COVID-19 Pandemic with Natural Language Processing. medRxiv 2020.04.25.20079129; https://doi.org/10.1101/2020.04.25.20079129	CovidNLP: A Web Application for Distilling Systemic Implications of COVID-19 Pandemic with Natural Language Processing	Preprint	2020-04-29	Artificial Intelligence (Natural Language Processing)	Other (research)	HP, HS	Supporting	Global
113	126	Khan HR, Hossain A. Countries are Clustered but Number of Tests is not Vital to Predict Global COVID-19 Confirmed Cases: A Machine Learning Approach. medRxiv 2020.04.24.20078238; https://doi.org/ https://doi.org/10.1101/2020.04.24.20078238	Countries are Clustered but Number of Tests is not Vital to Predict Global COVID-19 Confirmed Cases: A Machine Learning Approach	Preprint	2020-04-29	Artificial Intelligence, Big Data Analytics	Prevention, surveillance	HP, HS	Supporting	Global
114	127	Husnayain A, Shim E, Fuad A, Su EC. Assessing the community risk perception toward COVID-19 outbreak in South Korea: evidence from Google and NAVER relative search volume. medRxiv 2020.04.23.20077552; https://doi.org/10.1101/2020.04.23.20077552	Assessing the community risk perception toward COVID-19 outbreak in South Korea: evidence from Google and NAVER relative search volume	Preprint	2020-04-29	Internet Search Engine	Prevention, surveillance	HP, HS	Supporting	Global
115	128	Weemaes M, Martens S, Cuypers L, et al. Laboratory information system requirements to manage the COVID-19 pandemic: a report from the Belgian national reference testing center [published online ahead of print, 2020 Apr 29]. J Am Med Inform Assoc. 2020;ocaa081. PMID: 32348469. PMID: 32325425. https://doi.org/10.1093/jamia/ocaa081	Laboratory information system requirements to manage the COVID-19 pandemic: a report from the Belgian national reference testing center	JAMIA	2020-04-29	Big Data Analytics	Other (service logistic)	HP, HS, D	Innovating	Local
116	129	Espinoza J, Crown K, Kulkarni O. A Guide to Chatbots for COVID-19 Screening at Pediatric Health Care Facilities. JMIR Public Health Surveill. 2020;6(2):e18808. Published 2020 Apr 30. PMID: 32325425. https://doi.org/10.2196/18808	A Guide to Chatbots for COVID-19 Screening at Pediatric Health Care Facilities	JMIR Public Health Surveill	2020-04-30	Chatbot	Diagnosis	C, HP, HS	Innovating	Global
117	130	Shweta FNU, Murugadoss K, Awasthi S,et al. Augmented Curation of Unstructured Clinical Notes from a Massive EHR System Reveals Specific Phenotypic Signature of Impending COVID-19 Diagnosis. medRxiv 2020.04.19.20067660; https://doi.org/10.1101/2020.04.19.20067660	Augmented Curation of Unstructured Clinical Notes from a Massive EHR System Reveals Specific Phenotypic Signature of Impending COVID-19 Diagnosis	Preprint	2020-04-30	Electronic Health Records, Artificial Intelligence	Diagnosis	HP, HS, D	Complementing	Global
118	131	Brat GA, Weber GM, Gehlenborg N, et al. International Electronic Health Record-Derived COVID-19 Clinical Course Profiles: The 4CE Consortium. medRxiv 2020.04.13.20059691; https://doi.org/10.1101/2020.04.13.20059691	International Electronic Health Record-Derived COVID-19 Clinical Course Profiles: The 4CE Consortium	Preprint	2020-04-30	Electronic Health Records	Prevention, diagnosis	HP, HS, D	Supporting	Local
119	132	Hegde C, Jiang Z, Suresha PB, et al. AutoTriage - An Open Source Edge Computing Raspberry Pi-based Clinical Screening System. medRxiv 2020.04.09.20059840; https://doi.org/10.1101/2020.04.09.20059840	AutoTriage - An Open Source Edge Computing Raspberry Pi-based Clinical Screening System	Preprint	2020-04-30	Sensors	Diagnosis	C, HP	Innovating	Global
120	133	Tobias A, Valls J, Satorra P, Tebe C. COVID19-Tracker: A shiny app to produce comprehensive data visualization for SARS-CoV-2 epidemic in Spain medRxiv 2020.04.01.20049684; https://doi.org/10.1101/2020.04.01.20049684	COVID19-Tracker: A shiny app to produce comprehensive data visualization for SARS-CoV-2 epidemic in Spain	Preprint	2020-04-30	Electronic Health Records	Surveillance, prevention	C, HP, HS, D	Supporting	Local
121	134	Compton M, Soper M, Reilly B, et al. A Feasibility Study of Urgent Implementation of Cystic Fibrosis Multidisciplinary Telemedicine Clinic in the Face of COVID-19 Pandemic: Single-Center Experience [published online ahead of print, 2020 Apr 30]. Telemed J E Health. 2020;10.1089/tmj.2020.0091. PMID: 32357084. https://doi.org/10.1089/tmj.2020.0091	A Feasibility Study of Urgent Implementation of Cystic Fibrosis Multidisciplinary Telemedicine Clinic in the Face of COVID-19 Pandemic: Single-Center Experience.	Telemed J E Health.	2020-04-30	Telehealth, Telemedicine	Prevention, adherence, treatment, patient engagement	C, HP, HS	Complementing	Global
122	135	Smith WR, Atala AJ, Terlecki RP, et al. Implementation Guide for Rapid Integration of an Outpatient Telemedicine Program during the COVID-19 Pandemic [published online ahead of print, 2020 Apr 30]. J Am Coll Surg. 2020;S1072-7515(20)30375-6. PMID: 32360960. https://doi.org/10.1016/j.jamcollsurg.2020.04.030	Implementation Guide for Rapid Integration of an Outpatient Telemedicine Program during the COVID-19 Pandemic	J Am Coll Surg	2020-04-30	Telehealth, Telemedicine	Prevention, adherence, treatment	HP, HS	Complementing	Local
123	136	Kalteh EA, Rajabi A. COVID-19 and digital epidemiology [published online ahead of print, 2020 Apr 30]. Z Gesundh Wiss. 2020;1‐3. PMID: 32355606. https://doi.org/10.1007/s10389-020-01295-y	COVID-19 and digital epidemiology	Z Gesundh Wiss	2020-04-30	Big Data Analytics	Prevention, surveillance	HP, HS, D	Supporting	Global
124	137	Woo Baidal JA, Chang J, Hulse E, et al. Zooming Towards a Telehealth Solution for Vulnerable Children with Obesity During COVID-19 [published online ahead of print, 2020 Apr 30]. Obesity (Silver Spring). 2020;10.1002/oby.22860. PMID: 32352650. https://doi.org/10.1002/oby.22860	Zooming Towards a Telehealth Solution for Vulnerable Children with Obesity During COVID-19.	Obesity (Silver Spring)	2020-04-30	Telehealth	Prevention, lifestyle, adherence	C, HP	Complementing	Global
